# Supplementary material for: Analysis and prediction of compressive and split-tensile strength of secondary steel fiber reinforced concrete based on RBF fuzzy neural network model
Source: PLoS One. 2024 Feb 29;19(2):e0299149. doi: 10.1371/journal.pone.0299149 (PMC10903796; doi:10.1371/journal.pone.0299149)
Supplement: S1 Dataset — (XLS) [file pone.0299149.s001.xls]

## Sheet: Sheet1 (2)
Data processing of compressive strength test
ID	Load 1	Load 2	Load 3		Average load	Compression area of a single specimen	Test stress	Compressive strength gain ratio		Stress of Sample 1	Stress of Sample 2	Stress of Sample 3
F 0	758	560	681		666.333	0.0225	30.3			33.6889	24.8889	30.2667
J10	641	640	635		638.667	0.0225	28.3852	0.936805		28.4889	28.4444	28.2222
X10	848.5	881.4	860		863.3	0.0225	38.3689	1.2663		37.7111	39.1733	38.2222
D310	860	820	731.5		803.833	0.0225	35.7259	1.17907		38.2222	36.4444	32.5111
D510	904	911	838		884.333	0.0225	39.3037	1.29715		40.1778	40.4889	37.2444
D605	740	840	780		786.667	0.0225	34.963	1.15389		32.8889	37.3333	34.6667
D610	857	859	850		855.333	0.0225	38.0148	1.25461		38.0889	38.1778	37.7778
D615	915	923	830		889.333	0.0225	39.5259	1.30449		40.6667	41.0222	36.8889
D620	900	759	870		843	0.0225	37.4667	1.23652		40	33.7333	38.6667
Data processing of splitting tensile strength test
ID	Load 1	Load 2	Load 3		Average load	Compression area of a single specimen	Test stress	Compressive strength gain ratio		Stress of Sample 1	Stress of Sample 2	Stress of Sample 3
F 0	92.7	68.5	85		82.0667	0.0225	2.41			2.62444	1.93931	2.40644
J10	89.48	79.9	80.5		83.2933	0.0225	2.35813	0.978476		2.53328	2.26206	2.27904
X10	100.4	114	119.1		111.167	0.0225	3.14725	1.30591		2.84244	3.22747	3.37185
D310	132.87	121	125		126.29	0.0225	3.57541	1.48357		3.7617	3.42564	3.53889
D510	164.92	161.5	157.8		161.407	0.0225	4.5696	1.8961		4.66907	4.57224	4.46749
D605	126.2	107.46	102.6		112.087	0.0225	3.1733	1.31672		3.57286	3.04231	2.90472
D610	132.3	154.79	147.8		144.963	0.0225	4.10407	1.70293		3.74556	4.38228	4.18438
D615	158.4	169.17	168.75		165.44	0.0225	4.68379	1.94348		4.48448	4.78939	4.7775
D620	127.3	141.79	145.8		138.297	0.0225	3.91533	1.62462		3.604	4.01423	4.12776
